# Supplementary material for: Transcriptional Landscapes of Long Non-coding RNAs and Alternative Splicing in Pyricularia oryzae Revealed by RNA-Seq
Source: Front Plant Sci. 2021 Sep 8;12:723636. doi: 10.3389/fpls.2021.723636 (PMC8475275; doi:10.3389/fpls.2021.723636)
Supplement: Supplementary Table 3 — Functional categories of genes with multiple isoforms. [file Table_3.xlsx]

## Sheet: GO function
Table S3 Functional categories of genes with multiple isoforms
Function	Gene number
GO:0003824 catalytic activity (catalytic activity)	739
GO:0009975 cyclase activity (cyclase activity)	5
GO:0019239 deaminase activity (deaminase activity)	3
GO:0032451 demethylase activity (demethylase activity)	7
GO:0016787 hydrolase activity (hydrolase activity)	331
GO:0019213 deacetylase activity (deacetylase activity)	7
GO:0004386 helicase activity (helicase activity)	10
GO:0008233 peptidase activity (peptidase activity)	51
GO:0016853 isomerase activity (isomerase activity)	21
GO:0016874 ligase activity (ligase activity)	71
GO:0016829 lyase activity (lyase activity)	38
GO:0016491 oxidoreductase activity (oxidoreductase activity)	149
GO:0051213 dioxygenase activity (dioxygenase activity)	6
GO:0004497 monooxygenase activity (monooxygenase activity)	34
GO:0008641 small protein activating enzyme activity (small protein activating enzyme activity)	2
GO:0016740 transferase activity (transferase activity)	255
GO:0005488 binding (binding)	821
GO:0043178 alcohol binding (alcohol binding)	3
GO:0042277 peptide binding (peptide binding)	10
GO:0043176 amine binding (amine binding)	14
GO:0003823 antigen binding (antigen binding)	1
GO:0060090 binding, bridging (binding, bridging)	13
GO:0030246 carbohydrate binding (carbohydrate binding)	12
GO:0003682 chromatin binding (chromatin binding)	32
GO:0048037 cofactor binding (cofactor binding)	56
GO:0008144 drug binding (drug binding)	6
GO:0042562 hormone binding (hormone binding)	5
GO:0043167 ion binding (ion binding)	162
GO:0008289 lipid binding (lipid binding)	43
GO:0051540 metal cluster binding (metal cluster binding)	3
GO:0042165 neurotransmitter binding (neurotransmitter binding)	2
GO:0003676 nucleic acid binding (nucleic acid binding)	259
GO:0000166 nucleotide binding (nucleotide binding)	153
GO:0019825 oxygen binding (oxygen binding)	7
GO:0001871 pattern binding (pattern binding)	7
GO:0005515 protein binding (protein binding)	643
GO:0043021 ribonucleoprotein complex binding (ribonucleoprotein binding)	9
GO:0046906 tetrapyrrole binding (tetrapyrrole binding)	25
GO:0019842 vitamin binding (vitamin binding)	12
GO:0009055 electron carrier activity (electron carrier activity)	11
GO:0016530 metallochaperone activity (metallochaperone activity)	3
GO:0060089 molecular transducer activity (molecular transducer activity)	53
GO:0030528 transcription regulator activity (transcription regulator activity)	13
GO:0030234 enzyme regulator activity (enzyme regulator activity)	104
GO:0004871 signal transducer activity (signal transducer activity)	53
GO:0005215 transporter activity (transporter activity)	150
GO:0016209 antioxidant activity (antioxidant activity)	8
