# Supplementary material for: Transcriptional Landscapes of Long Non-coding RNAs and Alternative Splicing in Pyricularia oryzae Revealed by RNA-Seq
Source: Front Plant Sci. 2021 Sep 8;12:723636. doi: 10.3389/fpls.2021.723636 (PMC8475275; doi:10.3389/fpls.2021.723636)
Supplement: Supplementary Table 4 — Functions of genes with alternative splicing. [file Table_4.xlsx]

## Sheet: GO function
Table S4 Functions of genes with alternative splicing.
Term	distinct protein	PTC	same protein
GO:0003824 catalytic activity (catalytic activity)	78	352	239
GO:0009975 cyclase activity (cyclase activity)	0	5	1
GO:0019239 deaminase activity (deaminase activity)	0	3	0
GO:0032451 demethylase activity (demethylase activity)	0	2	4
GO:0016787 hydrolase activity (hydrolase activity)	37	158	99
GO:0019213 deacetylase activity (deacetylase activity)	3	3	1
GO:0004386 helicase activity (helicase activity)	3	4	1
GO:0003774 motor activity (motor activity)	2	6	1
GO:0008233 peptidase activity (peptidase activity)	8	23	11
GO:0016853 isomerase activity (isomerase activity)	2	13	6
GO:0016874 ligase activity (ligase activity)	6	30	24
GO:0016829 lyase activity (lyase activity)	2	22	12
GO:0016491 oxidoreductase activity (oxidoreductase activity)	15	68	60
GO:0051213 dioxygenase activity (dioxygenase activity)	0	3	4
GO:0004497 monooxygenase activity (monooxygenase activity)	6	17	12
GO:0008641 small protein activating enzyme activity (small protein activating enzyme activity)	0	1	2
GO:0016740 transferase activity (transferase activity)	24	129	80
GO:0005488 binding (binding)	98	393	271
GO:0043178 alcohol binding (alcohol binding)	0	1	2
GO:0042277 peptide binding (peptide binding)	2	4	4
GO:0043176 amine binding (amine binding)	2	9	3
GO:0003823 antigen binding (antigen binding)	0	1	0
GO:0060090 binding, bridging (binding, bridging)	2	8	7
GO:0030246 carbohydrate binding (carbohydrate binding)	1	4	5
GO:0003682 chromatin binding (chromatin binding)	1	13	14
GO:0048037 cofactor binding (cofactor binding)	7	28	21
GO:0008144 drug binding (drug binding)	0	3	2
GO:0042562 hormone binding (hormone binding)	2	1	2
GO:0043167 ion binding (ion binding)	19	80	44
GO:0031406 carboxylic acid binding (carboxylic acid binding)	3	8	7
GO:0008289 lipid binding (lipid binding)	8	14	17
GO:0051540 metal cluster binding (metal cluster binding)	0	2	1
GO:0042165 neurotransmitter binding (neurotransmitter binding)	2	0	0
GO:0003676 nucleic acid binding (nucleic acid binding)	38	120	78
GO:0000166 nucleotide binding (nucleotide binding)	18	73	48
GO:0019825 oxygen binding (oxygen binding)	1	3	3
GO:0001871 pattern binding (pattern binding)	0	2	4
GO:0005515 protein binding (protein binding)	70	308	217
GO:0043021 ribonucleoprotein complex binding (ribonucleoprotein binding)	1	6	3
GO:0046906 tetrapyrrole binding (tetrapyrrole binding)	4	11	6
GO:0019842 vitamin binding (vitamin binding)	1	8	3
GO:0009055 electron carrier activity (electron carrier activity)	0	4	6
GO:0016530 metallochaperone activity (metallochaperone activity)	1	1	0
GO:0060089 molecular transducer activity (molecular transducer activity)	9	19	24
GO:0030528 transcription regulator activity (transcription regulator activity)	1	5	3
GO:0016209 antioxidant activity (antioxidant activity)	0	6	3
GO:0030234 enzyme regulator activity (enzyme regulator activity)	13	51	32
GO:0004871 signal transducer activity (signal transducer activity)	9	19	24
GO:0045182 translation regulator activity (translation regulator activity)	0	1	8
GO:0005215 transporter activity (transporter activity)	10	87	47
