# Supplementary material for: Transcriptional Landscapes of Long Non-coding RNAs and Alternative Splicing in Pyricularia oryzae Revealed by RNA-Seq
Source: Front Plant Sci. 2021 Sep 8;12:723636. doi: 10.3389/fpls.2021.723636 (PMC8475275; doi:10.3389/fpls.2021.723636)
Supplement: Supplementary Table 5 — Functions of genes differentially expressed between conidia and hyphae. [file Table_5.xlsx]

## Sheet: GO function
Table S6 Functions of genes differentially expressed between conidia and hyphae.
Term	Highly expressed genes in conidia	Condium-Specific expressed genes	Highly expressed genes in vegetative hyphae	Hyphae-Specific expressed genes
GO:0003824 catalytic activity (catalytic activity)	80	16	103	45
GO:0016787 hydrolase activity (hydrolase activity)	33	5	48	21
GO:0016829 lyase activity (lyase activity)	8	0	6	2
GO:0016491 oxidoreductase activity (oxidoreductase activity)	32	8	43	16
GO:0016740 transferase activity (transferase activity)	20	4	15	8
GO:0005488 binding (binding)	69	16	50	21
GO:0043176 amine binding (amine binding)	2	0	2	2
GO:0030246 carbohydrate binding (carbohydrate binding)	5	3	6	1
GO:0003682 chromatin binding (chromatin binding)	2	0	1	0
GO:0048037 cofactor binding (cofactor binding)	13	4	9	4
GO:0043167 ion binding (ion binding)	18	4	23	8
GO:0008289 lipid binding (lipid binding)	4	0	2	0
GO:0003676 nucleic acid binding (nucleic acid binding)	10	2	4	1
GO:0000166 nucleotide binding (nucleotide binding)	12	3	9	2
GO:0001871 pattern binding (pattern binding)	4	3	5	1
GO:0005515 protein binding (protein binding)	35	9	21	7
GO:0046906 tetrapyrrole binding (tetrapyrrole binding)	7	1	6	5
GO:0019842 vitamin binding (vitamin binding)	2	0	2	2
GO:0005215 transporter activity (transporter activity)	20	4	21	13
GO:0004871 signal transducer activity (signal transducer activity)	6	2	1	1
GO:0060089 molecular transducer activity (molecular transducer activity)	6	2	1	1
GO:0030234 enzyme regulator activity (enzyme regulator activity)	2	0	3	0
GO:0016209 antioxidant activity (antioxidant activity)	1	0	3	0
